# Supplementary material for: Impacts of N-P-K-Mg Fertilizer Combinations on Tree Parameters and Fungal Disease Incidences in Apple Cultivars with Varying Disease Susceptibility
Source: Plants (Basel). 2024 Apr 28;13(9):1217. doi: 10.3390/plants13091217 (PMC11085188; doi:10.3390/plants13091217)
Supplement: Supplementary file 1 [file plants-13-01217-s001.zip]

Archive with 1 entries (1 files):
- plants-2933333-supplementary.pdf
